# Supplementary material for: Tailoring the Size and Shape of ZnO Nanoparticles for Enhanced Performance of OLED Device
Source: Nanomaterials (Basel). 2023 Oct 24;13(21):2816. doi: 10.3390/nano13212816 (PMC10647275; doi:10.3390/nano13212816)
Supplement: Supplementary file 1 [file nanomaterials-13-02816-s001.zip]

Archive with 1 entries (1 files):
- nanomaterials-2652248-supplementary.pdf
